# Supplementary material for: Alphavirus Identification in Neotropical Bats
Source: Viruses. 2022 Jan 28;14(2):269. doi: 10.3390/v14020269 (PMC8877408; doi:10.3390/v14020269)
Supplement: Supplementary file 1 [file viruses-14-00269-s001.zip]

Archive with 1 entries (1 files):
- viruses-1555296-supplementary.pdf
